# Supplementary material for: The Impact of Scholastic Factors on Physical Activity Levels during the COVID-19 Lockdown: A Prospective Study on Adolescents from Bosnia and Herzegovina
Source: Children (Basel). 2021 Oct 1;8(10):877. doi: 10.3390/children8100877 (PMC8534587; doi:10.3390/children8100877)
Supplement: Supplementary file 1 [file children-08-00877-s001.zip]

Archive with 1 entries (1 files):
- children-1399883-supplementary.pdf
